# Supplementary material for: Split intein-mediated selection of cells containing two plasmids using a single antibiotic
Source: Nat Commun. 2019 Oct 31;10:4967. doi: 10.1038/s41467-019-12911-1 (PMC6823396; doi:10.1038/s41467-019-12911-1)
Supplement: Supplementary file 4 — Source Data [file 41467_2019_12911_MOESM4_ESM.xlsx]

## Sheet: Fig. 2
Fig. 2c
	Trial 1	Trial 2	Trial 3
pSiMPlk_N	0	0	0		0	0	0
pSiMPlk_C	0	0	0		0	0	0
Both	840	700	770		770	70	40.4157
Fig. 2d
						Fig. 2e
Fig 2f
	brightfield								egfp
mruby3

## Sheet: Fig. 3
Fig. 3a
Fig. 3b
		Trial 1	Trial 2	Trial 3		Mean	SD	SEM
1	No plasmid	0	0	0		0	0	0
2	AA	0	0	0		0	0	0
3	CA	0.3	0.27	0.31		0.293333	0.0208167	0.0120189
4	AN	0	0	0		0	0	0
5	CN	1.8	1.73	1.81		1.78	0.043589	0.0251669
Fig. 3c
No antibiotic	pBAD33+pTrc99a	SiMPl		No plasmid	pBAD33+pTrc99a	SiMPl	pET28a		pET28a
529	86	654		13158927900	206400	1569600	2216460		901
563	86	610		14004681300	206400	1464000	2209080		898
510	83	671		12686301000	199200	1610400	2275500		925
			Mean	13283303400	204000	1548000	2233680
			SD	6.67932e+08	4156.92	75552.4	36404.7
			SE	3.85642e+08	2400.07	43621.5	21018.9
Fig. 3d

## Sheet: Fig. 4
Fig. 4 a	2	3	4	5	6	7	8	9	10	11	12	13	14	15	16	17	18	19	20	21	22	23	24	25	26	27	28	29	30	31	32	33	34	35	36	37	38	39	40	41	42	43	44	45	46	47	48	49	50
	4.812	4.14	3.14	2.457	1.637	1.121	0.645	0.61	0.569	0.848	2.732	1.726	2.341	2.452	1.629	1.322	1.067	1.161	1.511	1.223	1.077	1.628	1.879	1.836	1.802	2.305	2.473	2.032	1.569	0.8	0.672	0.503	0.448	0.443	0.492	0.773	0.798	0.806	0.533	0.627	0.5	0.56	0.454	0.443	0.423	0.521	0.603	0.636	0.71
Fig. 4 b
	24	25	26	27	28	29	30	31	32	33	34	35	36	37	38	39	40	41	42	43	44	45	46	47	48	49	50	51	52	53	54	55	56	57	58	59	60	61	62	63	64	65	66	67	68	69	70	71	72
	1.035	0.247	0.133	0.103	0.159	0.131	0.1	0.075	0.102	0.098	0.084	0.314	0.537	0.221	0.405	0.574	0.478	0.417	0.17	0.111	0.103	0.106	0.262	0.267	0.555	0.945	1.564	1.904	1.428	0.912	0.508	0.446	0.294	0.351	0.244	0.751	2.792	1.643	1.467	0.604	0.559	0.397	0.361	0.27	0.268	0.453	0.76	0.315	0.315
Fig. 4 e
	Trial 1	Trial 2	Trial 3			SD	SEM
pSiMPlc_N	0	0	0		0	0	0
pSiMPlc_C	0	0	0		0	0	0
Both	570	540	400		503.333	90.7377	52.389
Fig. 4 f
	Trial 1	Trial 2	Trial 3			SD	SEM
pSiMPlc_N	0	0	0		0	0	0
pSiMPlc_C	0	0	0		0	0	0
Both	870	990	800		886.667	96.0902	55.4794
Fig. 4 g
	Trial 1	Trial 2	Trial 3			SD	SEM
pSiMPla_N	40	110	90		80	36.0555	20.8173
pSiMPla_C	0	0	0		0	0	0
Both	70	190	110		123.333	61.101	35.2777
Fig. 4 h
	Trial 1	Trial 2	Trial 3			SD	SEM
pSiMPla_N	0	0	0		0	0	0
pSiMPla_C	0	0	0		0	0	0
Both	10	50	20		26.6667	20.8167	12.0189
Fig. 4 i
Fig. 4 j
pBAD33	pTrc99a	pBAD33+pTrc99a	SiMPl_Cam		No plasmid	pBAD33	pTrc99a	pBAD33+pTrc99a	SiMPl_Cam	SiMPl_Amp
351	672	248	298		6218775000	842400	1612800	496000	715200	6770
248	312	64	218		4405096350	607600	764400	153600	534100	7440
263	358	60	244		4006895550	644350	877100	144000	597800	8050
				Mean	4876922300	698117	1.08477e+06	264533	615700	7420
				SD	1.17901e+09	126297	460749	200513	91867.4	640.234
				SE	6.80722e+08	72919.7	266021	115770	53041.2	369.65
[truncated: 214 more columns]

## Sheet: Fig. 5
Fig. 5 a
residue #	6	7	8	9	10	11	12	13	14	15	16	17	18	19	20	21	22	23	24	25	26	27	28	29	30	31	32	33	34	35	36	37	38	39	40	41	42	43	44	45	46	47	48	49	50	51	52	53	54
RMSF (A)	1.242	0.976	0.791	0.928	0.826	0.564	0.863	0.924	0.736	0.92	1.066	1.201	1.192	1.385	2.542	1.973	2.217	1.149	0.862	0.712	0.707	0.524	0.776	0.819	0.816	1.062	1.964	1.421	0.613	0.452	0.481	0.219	0.357	0.646	0.961	1.56	2.285	2.046	1.279	0.868	0.652	0.52	0.319	0.252	0.245	0.513	0.764	1.298	1.898
Fig. 5 a
	Trial 1	Trial 2	Trial 3			SD	SEM
pSiMPlh_N	0	0	0		0	0	0
pSiMPlh_C	0	0	0		0	0	0
Both	20	0	20		13.3333	11.547	6.66686
Fig.5 d
Fig. 5 f
residue #	1	2	3	4	5	6	7	8	9	10	11	12	13	14	15	16	17	18	19	20	21	22	23	24	25	26	27	28	29	30	31	32	33	34	35	36	37	38	39	40	41	42	43	44	45	46	47	48	49
RMSF (A)	10.096	7.914	5.245	3.973	1.881	1.77	0.844	0.551	0.554	0.678	1.001	1.906	1.68	1.877	0.909	0.879	0.821	0.596	0.388	0.371	0.228	0.323	0.156	0.19	0.338	0.177	0.197	0.246	0.822	0.907	1.289	1.413	1.066	1.439	1.186	1.712	1.292	1.448	2.199	1.558	1.081	1.162	0.743	0.468	0.481	0.439	0.227	0.268	0.245
Fig. 5 h
	Trial 1	Trial 2	Trial 3		Mean	SD	SEM
pSiMPlp_N	0	0	0		0	0	0
pSiMPlp_C	0	0	0		0	0	0
Both	2430	1900	2110		2146.67	266.896	154.097
Fig. 5 i
[truncated: 249 more columns]

## Sheet: Fig. 6
Fig. 6f
22nd of August 2019	300nm	305nm	310nm	315nm	320nm	325nm	330nm	335nm	340nm	345nm	350nm	355nm	360nm	365nm	370nm	375nm	380nm	385nm	390nm	395nm	400nm	405nm	410nm	415nm	420nm	425nm	430nm	435nm	440nm	445nm	450nm	455nm	460nm	465nm	470nm	475nm	480nm	485nm	490nm	495nm	500nm	505nm	510nm	515nm	520nm	525nm	530nm	535nm	540nm
BpsA #1	1.937	1.6423	1.4144	1.1847	1.0462	0.8945	0.804	0.7337	0.6843	0.6495	0.6164	0.5826	0.5342	0.498	0.4548	0.4122	0.3736	0.3378	0.3212	0.312	0.3035	0.2983	0.2951	0.292	0.2895	0.2879	0.2872	0.2889	0.2912	0.2997	0.3094	0.3279	0.343	0.3678	0.3943	0.4369	0.478	0.536	0.5797	0.6559	0.7304	0.8278	0.9219	1.0424	1.1615	1.3061	1.4542	1.569	1.7665
BpsA #2	1.542	1.2984	1.1152	0.9358	0.8331	0.7179	0.6486	0.594	0.5552	0.5295	0.5033	0.4783	0.4384	0.4099	0.375	0.341	0.3084	0.2796	0.2658	0.2579	0.2512	0.2462	0.2426	0.24	0.2377	0.2357	0.2344	0.2346	0.236	0.2414	0.248	0.2607	0.2725	0.2899	0.3105	0.3415	0.3735	0.4164	0.4495	0.5059	0.5618	0.6368	0.7042	0.7942	0.8824	0.9898	1.102	1.1852	1.3298
BpsA #3	1.3083	1.0877	0.9313	0.7827	0.7013	0.6074	0.5533	0.5092	0.4774	0.4553	0.4342	0.4148	0.3818	0.3577	0.3283	0.3003	0.272	0.2471	0.2354	0.2282	0.2221	0.2175	0.2142	0.2112	0.2081	0.2055	0.203	0.2007	0.2022	0.2055	0.2099	0.219	0.2288	0.243	0.2576	0.2825	0.3079	0.3417	0.3671	0.4116	0.4552	0.5123	0.5675	0.6381	0.707	0.7906	0.877	0.9433	1.0557
BpsA-PCP* #1	0.4884	0.3623	0.3104	0.2767	0.2565	0.2314	0.2148	0.1951	0.1783	0.1673	0.1609	0.1561	0.1486	0.143	0.1364	0.1307	0.1248	0.1202	0.1176	0.1155	0.1139	0.1131	0.1114	0.1105	0.1094	0.1083	0.1072	0.1059	0.1051	0.1044	0.1029	0.1016	0.1009	0.0997	0.099	0.0988	0.098	0.0971	0.096	0.0954	0.0949	0.0946	0.0935	0.0934	0.0922	0.0921	0.0911	0.0909	0.09
BpsA-PCP* #2	0.4869	0.3618	0.3098	0.2764	0.2562	0.2317	0.2157	0.1952	0.1784	0.1681	0.1615	0.1566	0.1488	0.1437	0.1371	0.1316	0.1261	0.1217	0.1187	0.1169	0.115	0.1137	0.1124	0.1113	0.1104	0.1095	0.1082	0.1064	0.106	0.105	0.104	0.1031	0.1022	0.1008	0.1007	0.0997	0.099	0.0978	0.0968	0.0957	0.0955	0.095	0.0939	0.0935	0.0926	0.0921	0.0916	0.0911	0.0903
BpsA-PCP* #3	0.4874	0.363	0.3109	0.2781	0.2585	0.2347	0.2179	0.1979	0.1806	0.1708	0.1631	0.1594	0.1521	0.1466	0.1401	0.1348	0.1293	0.1245	0.1217	0.1197	0.118	0.1171	0.1154	0.1146	0.1132	0.1122	0.1112	0.1102	0.1094	0.1084	0.107	0.1054	0.1047	0.1032	0.1031	0.1027	0.1018	0.1009	0.1002	0.099	0.0988	0.0984	0.0972	0.097	0.0963	0.0957	0.0948	0.0946	0.0939
two plasmids (kan/amp) #1	0.5256	0.3934	0.3381	0.3006	0.2796	0.2555	0.2403	0.2217	0.2053	0.197	0.1891	0.1835	0.1738	0.166	0.1569	0.1483	0.1404	0.1334	0.1289	0.1261	0.1243	0.122	0.1197	0.1176	0.1165	0.1148	0.1132	0.1112	0.1105	0.109	0.1079	0.1072	0.1065	0.1059	0.1061	0.1062	0.1066	0.1061	0.1056	0.1055	0.1058	0.1067	0.1073	0.1089	0.1103	0.1123	0.1139	0.1157	0.1178
two plasmids (kan/amp) #2	0.5372	0.4031	0.346	0.3073	0.2862	0.2614	0.2465	0.228	0.2126	0.2026	0.1953	0.1895	0.1785	0.1707	0.161	0.1515	0.1433	0.1368	0.1318	0.1295	0.1271	0.1253	0.1227	0.121	0.1191	0.1173	0.1157	0.1137	0.1123	0.1114	0.1104	0.1098	0.1094	0.1088	0.1087	0.1086	0.1088	0.1084	0.1077	0.1076	0.1079	0.1089	0.1098	0.1115	0.1129	0.115	0.1169	0.1187	0.1214
two plasmids (kan/amp) #3	0.541	0.4054	0.3468	0.3086	0.2871	0.2616	0.246	0.2283	0.211	0.2039	0.1959	0.1899	0.179	0.1714	0.1612	0.1518	0.1437	0.1363	0.1314	0.1293	0.1266	0.1244	0.1222	0.1207	0.1192	0.1171	0.1155	0.1134	0.1124	0.1115	0.11	0.1093	0.1088	0.108	0.108	0.1086	0.1088	0.1083	0.1076	0.1073	0.1082	0.1094	0.1099	0.1118	0.1129	0.1149	0.1167	0.1183	0.1211
SIMPL 1 #1	0.5563	0.4209	0.3624	0.3224	0.3003	0.2731	0.2574	0.2383	0.2221	0.213	0.2052	0.1991	0.1891	0.1805	0.1722	0.1636	0.1559	0.1486	0.1447	0.1422	0.139	0.137	0.1345	0.1329	0.1303	0.1284	0.1261	0.1234	0.1223	0.1207	0.1198	0.1188	0.1184	0.1182	0.118	0.1184	0.1192	0.1196	0.1194	0.1204	0.1218	0.1241	0.1258	0.1291	0.1318	0.1358	0.14	0.1433	0.1485
SIMPL 1 #2	0.551	0.4193	0.3614	0.3217	0.2992	0.274	0.2577	0.2394	0.2245	0.2152	0.2077	0.2013	0.1904	0.1827	0.1736	0.1654	0.1574	0.1499	0.1463	0.1433	0.1409	0.1385	0.1359	0.134	0.1319	0.1295	0.1273	0.125	0.1236	0.1219	0.1205	0.1195	0.1188	0.1183	0.1188	0.1198	0.1204	0.1209	0.1211	0.1219	0.1236	0.1267	0.1283	0.1316	0.1346	0.1392	0.1434	0.1468	0.1526
SIMPL 1 #3	0.5521	0.4188	0.3603	0.3204	0.2983	0.273	0.2565	0.2384	0.2232	0.2135	0.2062	0.1994	0.1883	0.1808	0.1712	0.1627	0.155	0.1478	0.1439	0.1413	0.1383	0.1363	0.1337	0.1312	0.129	0.1269	0.125	0.122	0.1209	0.119	0.1177	0.1167	0.1165	0.1159	0.1163	0.1171	0.1172	0.1177	0.1176	0.1188	0.1199	0.1223	0.124	0.1272	0.1302	0.1342	0.1386	0.142	0.1475
one plasmid (T7/T7) 4 #1	0.5486	0.4109	0.3506	0.3123	0.2896	0.265	0.2494	0.2304	0.2138	0.2045	0.1969	0.1898	0.1789	0.1711	0.1624	0.1541	0.1465	0.1397	0.1358	0.1332	0.1306	0.1282	0.1258	0.1236	0.1212	0.1196	0.1179	0.1149	0.1139	0.1129	0.1113	0.1109	0.1101	0.11	0.1101	0.1106	0.1107	0.1108	0.1114	0.1116	0.1128	0.1149	0.116	0.1186	0.1208	0.1234	0.127	0.1302	0.1343
one plasmid (T7/T7) 4 #2	0.554	0.4175	0.3583	0.3197	0.2976	0.274	0.2581	0.2406	0.2259	0.2156	0.2087	0.201	0.1891	0.1816	0.1721	0.164	0.1555	0.1488	0.1443	0.1415	0.1392	0.1365	0.1342	0.1315	0.1294	0.1268	0.1248	0.1215	0.1205	0.1186	0.1174	0.1164	0.1159	0.115	0.1154	0.1162	0.1167	0.1168	0.1173	0.1175	0.1193	0.1219	0.1231	0.126	0.1289	0.1326	0.1361	0.1397	0.1445
one plasmid (T7/T7) 4 #3	0.5592	0.4217	0.3611	0.3226	0.3007	0.2753	0.2603	0.2416	0.2269	0.2173	0.2093	0.2028	0.1906	0.1824	0.1728	0.164	0.1558	0.1488	0.145	0.1416	0.139	0.1366	0.1342	0.1313	0.1298	0.1273	0.1254	0.1224	0.1212	0.1194	0.1181	0.1169	0.1167	0.1159	0.1163	0.1176	0.1171	0.1177	0.1182	0.1186	0.12	0.1223	0.124	0.1268	0.1296	0.1332	0.1371	0.1404	0.1453
14th of August 2019
BpsA #1	1.0452	0.869	0.7569	0.641	0.5659	0.4897	0.4422	0.3955	0.3623	0.3388	0.32	0.2991	0.2753	0.2579	0.2373	0.217	0.2006	0.1839	0.1758	0.1699	0.1654	0.1625	0.1601	0.1584	0.1584	0.1588	0.1596	0.1631	0.1652	0.1711	0.1759	0.1856	0.1933	0.2042	0.2141	0.2311	0.2497	0.2705	0.2871	0.3169	0.3462	0.3892	0.4235	0.472	0.5211	0.5811	0.6451	0.6924	0.7772
BpsA #2	0.9484	0.7769	0.675	0.5729	0.5069	0.4393	0.3972	0.3569	0.3256	0.3041	0.2886	0.2691	0.2476	0.2321	0.2136	0.1962	0.181	0.1658	0.1592	0.1548	0.151	0.1485	0.1466	0.1453	0.1451	0.1453	0.1458	0.1489	0.1498	0.1552	0.1587	0.1666	0.1732	0.1823	0.1904	0.2049	0.2211	0.2383	0.2521	0.2776	0.3027	0.3391	0.3682	0.4091	0.4512	0.5027	0.556	0.5963	0.6682
BpsA #3	0.8548	0.6929	0.5987	0.5085	0.4502	0.3917	0.3562	0.3187	0.2904	0.2716	0.2564	0.2397	0.2205	0.2061	0.1892	0.1729	0.1597	0.1461	0.1407	0.1364	0.1336	0.131	0.1294	0.1282	0.1277	0.1276	0.128	0.1299	0.1314	0.135	0.1383	0.1455	0.1504	0.1577	0.164	0.1762	0.1895	0.2052	0.2159	0.2379	0.2585	0.2885	0.3136	0.3477	0.383	0.4251	0.47	0.504	0.5634
BpsA-PCP* #1	0.4126	0.2971	0.252	0.2221	0.2039	0.1835	0.1698	0.1516	0.1343	0.1237	0.1173	0.1112	0.1039	0.0987	0.0923	0.0862	0.0818	0.0777	0.0767	0.0754	0.0744	0.0738	0.0729	0.0724	0.0716	0.0708	0.0703	0.0697	0.069	0.0688	0.0685	0.0685	0.0677	0.0668	0.0661	0.0659	0.0661	0.0654	0.0651	0.065	0.0644	0.0642	0.0638	0.0631	0.0632	0.063	0.0629	0.0631	0.0622
BpsA-PCP* #2	0.4125	0.2972	0.2518	0.2226	0.2043	0.1836	0.1694	0.1516	0.1338	0.1235	0.1172	0.1106	0.1039	0.0983	0.092	0.0849	0.0812	0.0765	0.0755	0.0749	0.0734	0.0732	0.0721	0.0711	0.0706	0.0701	0.0694	0.0693	0.0685	0.0683	0.0679	0.0674	0.0674	0.0665	0.066	0.0656	0.0654	0.0647	0.0643	0.0636	0.0632	0.0627	0.0625	0.0623	0.0617	0.0618	0.0616	0.0617	0.0612
BpsA-PCP* #3	0.4318	0.3102	0.2635	0.233	0.2143	0.1914	0.1772	0.1577	0.1393	0.1281	0.1214	0.115	0.1074	0.1022	0.0954	0.0886	0.0838	0.0792	0.0785	0.0772	0.0757	0.0758	0.0746	0.0736	0.0734	0.0728	0.0724	0.072	0.0713	0.0708	0.0703	0.07	0.0699	0.0692	0.0685	0.0678	0.0678	0.0671	0.0671	0.0661	0.0658	0.0654	0.065	0.0646	0.0642	0.0641	0.0639	0.0639	0.0635
two plasmids (kan/amp) #1	0.4493	0.3276	0.2787	0.2467	0.2262	0.2049	0.1918	0.1735	0.1581	0.1476	0.141	0.1331	0.1242	0.1174	0.1088	0.1003	0.0946	0.0883	0.0867	0.085	0.0838	0.0829	0.0813	0.0799	0.0791	0.0783	0.0778	0.0779	0.0768	0.0767	0.0762	0.0765	0.0764	0.0765	0.0763	0.0764	0.077	0.0771	0.0778	0.0771	0.0773	0.0782	0.0785	0.0795	0.0802	0.0816	0.0828	0.0843	0.0855
two plasmids (kan/amp) #2	0.4527	0.3296	0.2798	0.2478	0.2264	0.2056	0.1923	0.1745	0.1584	0.1486	0.1416	0.1335	0.1246	0.1177	0.109	0.1003	0.0943	0.0887	0.0867	0.085	0.0834	0.0826	0.081	0.0799	0.0787	0.0778	0.0775	0.0766	0.0763	0.0765	0.0759	0.0759	0.0765	0.0767	0.0763	0.0765	0.0766	0.0772	0.077	0.0768	0.0769	0.0774	0.0778	0.0787	0.0795	0.0807	0.082	0.0835	0.0847
two plasmids (kan/amp) #3	0.4626	0.337	0.2867	0.2533	0.2326	0.2119	0.1985	0.1809	0.1651	0.1542	0.147	0.1378	0.129	0.1221	0.1134	0.104	0.0981	0.0916	0.0898	0.0886	0.0865	0.0853	0.0836	0.0824	0.0811	0.0802	0.0799	0.0789	0.0785	0.0784	0.078	0.0778	0.0779	0.0782	0.0781	0.0786	0.0792	0.0795	0.0799	0.0792	0.0796	0.0801	0.0806	0.0814	0.0823	0.0834	0.0848	0.0858	0.0875
SIMPL #1	0.441	0.3257	0.2792	0.248	0.2286	0.2092	0.1969	0.1801	0.1648	0.1557	0.149	0.1403	0.1308	0.123	0.114	0.1052	0.099	0.0921	0.0901	0.0882	0.0865	0.0855	0.0841	0.0827	0.0819	0.0814	0.0804	0.0803	0.0796	0.0797	0.0794	0.0805	0.0796	0.0796	0.0797	0.0803	0.081	0.0814	0.0814	0.0816	0.0816	0.0825	0.0829	0.0838	0.0848	0.0861	0.0878	0.0892	0.091
SIMPL #2	0.4382	0.3224	0.2761	0.2452	0.2262	0.2074	0.195	0.1787	0.1638	0.1547	0.1473	0.1387	0.1289	0.1214	0.1128	0.1041	0.0978	0.0912	0.0896	0.0874	0.086	0.0846	0.0831	0.0819	0.0806	0.0798	0.0795	0.0793	0.0786	0.0788	0.0783	0.0793	0.0787	0.0788	0.0791	0.0797	0.0806	0.0805	0.0806	0.0809	0.0807	0.0816	0.082	0.0829	0.084	0.0856	0.0872	0.0882	0.0902
SIMPL #3	0.444	0.3267	0.2801	0.2497	0.2305	0.2111	0.1999	0.1828	0.1674	0.1581	0.1512	0.1419	0.1317	0.1247	0.1155	0.1066	0.1002	0.0936	0.0912	0.0897	0.0877	0.0866	0.085	0.0835	0.0824	0.0814	0.0812	0.0807	0.0804	0.0807	0.0807	0.0816	0.0816	0.0819	0.0819	0.082	0.0826	0.0827	0.0824	0.0825	0.0824	0.0828	0.0837	0.0845	0.0856	0.0872	0.0889	0.0904	0.0923
one plasmid (T7/T7) #1	0.4494	0.3301	0.282	0.2506	0.2303	0.2115	0.198	0.1816	0.1666	0.1572	0.1498	0.1414	0.1316	0.1243	0.1155	0.1064	0.0999	0.0937	0.0913	0.0891	0.0875	0.0863	0.0848	0.0833	0.0824	0.0815	0.0814	0.0805	0.0805	0.0805	0.0802	0.0811	0.0811	0.0819	0.0815	0.0818	0.0825	0.0824	0.0822	0.0824	0.082	0.0822	0.0826	0.0831	0.0837	0.0848	0.0859	0.0871	0.0884
one plasmid (T7/T7) #2	0.4556	0.3359	0.2869	0.2556	0.2361	0.2165	0.2049	0.1889	0.1726	0.1631	0.1552	0.1462	0.1357	0.1286	0.1191	0.1103	0.1036	0.0967	0.0946	0.0923	0.0904	0.0894	0.0879	0.0865	0.0854	0.0845	0.0844	0.0837	0.0834	0.0835	0.0834	0.084	0.084	0.0845	0.0845	0.0851	0.0857	0.086	0.0858	0.0857	0.0855	0.0859	0.086	0.0867	0.087	0.0883	0.0892	0.0904	0.0917
one plasmid (T7/T7) #3	0.4679	0.3455	0.2954	0.2623	0.2421	0.222	0.2107	0.1924	0.1773	0.1671	0.1597	0.1496	0.1398	0.1319	0.1226	0.1129	0.1061	0.099	0.0972	0.0951	0.0931	0.0915	0.0902	0.0885	0.0875	0.0866	0.0863	0.0862	0.0855	0.0854	0.0855	0.0859	0.0857	0.0864	0.0861	0.0865	0.0874	0.0873	0.0875	0.0872	0.087	0.087	0.0873	0.088	0.0885	0.0897	0.0908	0.0919	0.0931
25th of July 2019
BpsA #1	1.014	0.8326	0.7191	0.612	0.5503	0.4819	0.4415	0.4046	0.3755	0.3586	0.3425	0.3275	0.3048	0.2883	0.2681	0.2492	0.2313	0.215	0.2071	0.2024	0.1969	0.1925	0.1892	0.1857	0.1819	0.1783	0.1761	0.1732	0.1722	0.1731	0.1753	0.1812	0.1869	0.196	0.2047	0.2207	0.2362	0.2572	0.2734	0.3022	0.3295	0.37	0.4012	0.4457	0.4902	0.5443	0.5998	0.6428	0.7161
BpsA #2	1.007	0.8252	0.7087	0.602	0.5421	0.4734	0.4338	0.3971	0.37	0.3524	0.3369	0.3205	0.2973	0.281	0.2604	0.2414	0.2229	0.2066	0.1987	0.194	0.1889	0.1838	0.1813	0.1779	0.174	0.1708	0.1677	0.1654	0.1641	0.165	0.1671	0.1731	0.1786	0.1877	0.1962	0.2115	0.2268	0.2479	0.2641	0.2925	0.3198	0.3599	0.3909	0.4359	0.4795	0.5334	0.5876	0.63	0.7026
BpsA #3	0.9503	0.7763	0.6667	0.5676	0.5133	0.4495	0.4123	0.379	0.3521	0.3362	0.3213	0.3069	0.2858	0.2703	0.2506	0.2323	0.2147	0.1999	0.1931	0.1885	0.1837	0.1794	0.1763	0.1734	0.1694	0.166	0.1634	0.161	0.1594	0.1603	0.1618	0.1666	0.1714	0.1796	0.1866	0.2002	0.2137	0.2323	0.2462	0.2711	0.2949	0.3276	0.3576	0.3967	0.4356	0.4828	0.5314	0.5688	0.6324
BpsA-PCP* #1	0.4789	0.3562	0.3041	0.2705	0.2495	0.2251	0.2082	0.1887	0.1695	0.1599	0.1525	0.1467	0.1396	0.1347	0.1271	0.1203	0.1151	0.11	0.1078	0.1064	0.104	0.1024	0.1015	0.1005	0.0988	0.0977	0.097	0.0956	0.0945	0.0933	0.0921	0.0908	0.0897	0.0894	0.0883	0.088	0.0871	0.0864	0.0859	0.0854	0.0845	0.0844	0.0838	0.0832	0.0827	0.0823	0.0818	0.0813	0.0807
BpsA-PCP* #2	0.4774	0.3542	0.3028	0.2698	0.2484	0.2235	0.2082	0.1876	0.1697	0.1592	0.1523	0.146	0.1397	0.1351	0.1278	0.1213	0.1155	0.1105	0.1088	0.1067	0.1046	0.1031	0.1022	0.1011	0.0996	0.0984	0.0976	0.0965	0.095	0.0941	0.0927	0.0914	0.0903	0.0897	0.0893	0.0891	0.088	0.0877	0.0869	0.0867	0.0859	0.0858	0.0847	0.0845	0.0839	0.0833	0.0834	0.0825	0.0819
BpsA-PCP* #3	0.4835	0.359	0.3057	0.2716	0.2502	0.2245	0.2079	0.1874	0.169	0.1582	0.1516	0.1452	0.1391	0.1339	0.1264	0.1197	0.1142	0.1089	0.107	0.1052	0.1032	0.1019	0.1007	0.0999	0.098	0.0969	0.0962	0.0952	0.0938	0.0931	0.0919	0.0912	0.0904	0.0896	0.089	0.0887	0.0874	0.0869	0.086	0.0855	0.0847	0.0846	0.0836	0.0834	0.0828	0.0824	0.082	0.0815	0.0809
two plasmids (kan/amp) #1a	0.4891	0.3669	0.3128	0.278	0.2581	0.2327	0.2173	0.1993	0.1824	0.1733	0.166	0.1589	0.1512	0.1449	0.1362	0.1287	0.121	0.1148	0.1121	0.1097	0.1072	0.1049	0.1032	0.1013	0.099	0.097	0.0957	0.0933	0.0916	0.0904	0.0891	0.088	0.0874	0.0875	0.0868	0.0871	0.0866	0.0871	0.0872	0.0877	0.0877	0.0896	0.09	0.0914	0.093	0.0949	0.097	0.0987	0.1013
two plasmids (kan/amp) #1b	0.4882	0.3647	0.3117	0.2762	0.257	0.232	0.2168	0.1987	0.1819	0.1727	0.1658	0.1583	0.1505	0.144	0.1352	0.1271	0.1203	0.1144	0.1112	0.1091	0.1065	0.1043	0.1028	0.1013	0.0988	0.0972	0.0958	0.0934	0.0921	0.0909	0.0896	0.0883	0.0875	0.0873	0.087	0.0876	0.0869	0.0873	0.0874	0.088	0.088	0.0895	0.0901	0.0914	0.0931	0.095	0.0972	0.099	0.1014
two plasmids (kan/amp) #1c	0.4772	0.3569	0.3054	0.2706	0.2515	0.2273	0.2133	0.195	0.1776	0.1695	0.1624	0.1551	0.1479	0.1414	0.133	0.125	0.1184	0.1122	0.1099	0.1072	0.1047	0.1025	0.1008	0.0991	0.0967	0.0949	0.0936	0.0919	0.09	0.0889	0.0878	0.0872	0.0856	0.0854	0.0852	0.086	0.0853	0.0856	0.0856	0.0861	0.0862	0.0878	0.0884	0.0899	0.0912	0.0931	0.0951	0.0966	0.099
SIMPL #1	0.4795	0.359	0.3075	0.2727	0.2547	0.2302	0.2154	0.1969	0.1808	0.1721	0.1652	0.1586	0.1502	0.144	0.1356	0.1282	0.1212	0.1148	0.1116	0.1095	0.107	0.1047	0.103	0.1012	0.0991	0.0971	0.0957	0.0939	0.092	0.091	0.0896	0.0892	0.0881	0.0875	0.0876	0.0879	0.0877	0.088	0.0881	0.0887	0.0889	0.0906	0.0911	0.0927	0.0941	0.0959	0.098	0.0996	0.1021
SIMPL #2	0.4843	0.3652	0.3118	0.2771	0.2574	0.2332	0.2186	0.2003	0.184	0.1746	0.1685	0.161	0.1526	0.1465	0.1376	0.1299	0.1225	0.116	0.1127	0.1105	0.1076	0.105	0.1035	0.102	0.0994	0.0976	0.0961	0.0941	0.0926	0.0911	0.0898	0.089	0.0881	0.0877	0.0877	0.0881	0.0874	0.0876	0.0873	0.0882	0.0883	0.09	0.0902	0.0918	0.0932	0.0951	0.097	0.0986	0.1012
SIMPL #3	0.4956	0.3758	0.3232	0.2875	0.2678	0.2436	0.2283	0.21	0.193	0.1846	0.1772	0.1703	0.1613	0.1549	0.1459	0.1372	0.1302	0.124	0.121	0.118	0.1155	0.1132	0.1114	0.1096	0.1078	0.1056	0.1038	0.1017	0.1003	0.0989	0.0976	0.0965	0.0956	0.0952	0.0952	0.0957	0.095	0.0953	0.0952	0.0961	0.0961	0.0978	0.0983	0.0999	0.1014	0.1032	0.1054	0.107	0.1097
one plasmid (T7/Trc) #6a	0.4997	0.3768	0.3239	0.2886	0.2675	0.2419	0.2266	0.2066	0.1894	0.1794	0.1727	0.1654	0.1574	0.1517	0.1425	0.1348	0.1278	0.1216	0.119	0.1164	0.1138	0.1112	0.1099	0.1082	0.1061	0.1043	0.1027	0.1008	0.0992	0.0978	0.0965	0.0957	0.0944	0.094	0.0937	0.0941	0.0939	0.0939	0.0932	0.0937	0.0938	0.0951	0.0952	0.0963	0.0974	0.0989	0.1004	0.1014	0.1033
one plasmid (T7/Trc) #6b	0.5088	0.3841	0.3294	0.2929	0.2723	0.2473	0.2316	0.2126	0.1948	0.1851	0.1776	0.1698	0.1614	0.1546	0.145	0.1366	0.1294	0.1232	0.1204	0.1177	0.1148	0.1124	0.1108	0.1091	0.1069	0.1048	0.1032	0.1012	0.0995	0.0983	0.0971	0.0962	0.0952	0.0951	0.0949	0.0955	0.0953	0.0954	0.0948	0.0962	0.0961	0.098	0.0985	0.1003	0.1021	0.1043	0.1067	0.1084	0.1112
one plasmid (T7/Trc) #6c	0.5356	0.4023	0.3437	0.3056	0.283	0.2554	0.2391	0.2183	0.1998	0.1899	0.1813	0.1738	0.1643	0.1572	0.1476	0.1387	0.1309	0.1242	0.1211	0.1185	0.1159	0.1131	0.1118	0.1098	0.1071	0.1053	0.1038	0.1016	0.1	0.0986	0.0973	0.0965	0.0955	0.0953	0.0951	0.0957	0.0954	0.0957	0.0952	0.0961	0.0963	0.0984	0.0987	0.1007	0.1022	0.1043	0.1068	0.1087	0.1118
[truncated: 71 more columns]

## Sheet: Fig. 7
Figure 7 c		expression in flask
	OD 600nm	pJNT-aroFBL pC53BC Clone 1	pJNT-aroFBL pC53BC Clone 2	pJNT-aroFBL pC53BC Clone 3					OD 600nm	pC53BC_SiMPlk_C/ pJNT_SiMPLk_N Clone1	pC53BC_SiMPlk_C/ pJNT_SiMPLk_N Clone 2	pC53BC_SiMPlk_C/ pJNT_SiMPLk_N Clone 3
	Time [h]				MV	SD			Time [h]				MV	SD
	0	0.438	0.286	0.322	0.348667	0.0794313			0	0.47	0.394	0.314	0.392667	0.0780085
	3	0.578	0.673	0.648	0.633	0.0492443			3	0.795	0.774	0.577	0.715333	0.120259
	5	1.799	1.791	1.81	1.8	0.00953939			5	1.997	1.943	1.732	1.89067	0.140037
	10.5	2.592	2.344	2.3	2.412	0.157429			10.5	2.606	2.589	2.279	2.49133	0.184082
	22.5	2.798	2.638	2.75	2.72867	0.0821056			22.5	3.014	2.906	2.606	2.842	0.211395
	27.5	2.824	2.661	2.732	2.739	0.0817251			27.5	3.113	3.178	2.833	3.04133	0.183326
	48	2.873	2.641	2.587	2.70033	0.151952			48	3.3	2.936	2.684	2.97333	0.309692
	52	2.69	2.596	2.504	2.59667	0.0930018			52	3.209	2.74	2.623	2.85733	0.31012
	60	2.98	2.82	2.73	2.84333	0.126623			60	3.13	2.95	2.87	2.98333	0.133167
L-PAPA measurement
pJNT-aroFBL pC53BC Clone 1		Sample L-PAPA Area [mAU]	ISTD 1mM Phenylglycine [mAU]	Sample / ISTD				pCJ-Kan Clone 1		Sample L-PAPA Area [mAU]	ISTD 1mM Phenylglycine [mAU]	Sample / ISTD
	Time [h]								Time [h]
	0	0		0					0	0		0
	10.5	177.4	3952	0.0448887					10.5	195.8	3882	0.0504379
	22.5	1951	3912	0.498722					22.5	1924.3	3909.8	0.492174
	27.5	2529.2	3894.8	0.649379					27.5	2824.9	3831	0.737379
	36	2897.3	3926.7	0.737846					36	3271	4059.4	0.805784
	48	3261.9	3940.1	0.827872					48	3875.8	3934.7	0.985031
	52	3344.9	3944.6	0.847969					52	3957.2	3963.3	0.998461
	60	3462.7	3868.2	0.895171					60	4344.6	3838.9	1.13173
pJNT-aroFBL pC53BC Clone 2								pCJ-Kan Clone 2
	0	0		0					0	0		0
	10.5	91.7	4083	0.022459					10.5	190.9	3960.1	0.0482059
	22.5	1935.5	3947.6	0.490298					22.5	2085.4	3917.8	0.532289
	27.5	2456.9	3942	0.623262					27.5	3071.5	3720.5	0.825561
	36	2718.1	4006	0.678507					36	3568.4	3929.9	0.908013
	48	3070.8	3972.1	0.773092					48	4030.4	3933.6	1.02461
	52	3110	4001.6	0.777189					52	4232.5	3887	1.08889
	60	3286.3	3860.9	0.851175					60	3649	3386.4	1.07755
pJNT-aroFBL pC53BC Clone 3								pCJ-Kan Clone 3
	0	0		0					0	0		0
	10.5	175.9	4244.7	0.0414399					10.5	72.5	4248	0.0170669
	22.5	1954.1	3913.5	0.499323					22.5	1880.2	3898.1	0.482338
	27.5	2460.5	3974	0.619149					27.5	2646.7	3921.9	0.674851
	36	2834.4	3933.4	0.720598					36	3066.6	3950.7	0.776217
	48	3160.6	3942	0.801776					48	3716.5	3711.9	1.00124
	52	3184.8	3973.2	0.801571					52	3598.6	3959.3	0.908898
	60	3279.5	3931.7	0.834118					60	4084.2	3953.2	1.03314
	Sample / ISTD								Sample / ISTD
	MV	SD	MV L-PAPA [mM]	SD L-PAPA [mM]					MV	SD	MV L-PAPA [mM]	SD L-PAPA [mM]
0	0	0	0	0				0	0	0	0	0
10.5	0.0362625	0.0120779	0.110489	0.0368006				10.5	0.0385702	0.0186559	0.11752	0.056843
22.5	0.496114	0.00504603	1.51162	0.0153749				22.5	0.502267	0.0264609	1.53037	0.0806242
27.5	0.630597	0.016395	1.92138	0.0499544				27.5	0.745931	0.0757178	2.27279	0.230706
36	0.712317	0.0305238	2.17037	0.0930037				36	0.830005	0.0691558	2.52896	0.210712
48	0.800913	0.0274002	2.44032	0.0834863				48	1.00363	0.0198966	3.05797	0.0606234
52	0.80891	0.0359563	2.46469	0.109556				52	0.998748	0.0899943	3.04311	0.274206
60	0.860154	0.0315017	2.62082	0.0959831				60	1.0808	0.0493771	3.29313	0.150448
Calibration L-PAPA
	Sample L-PAPA Area [mAU]	ISTD 1mM Phenylglycine [mAU]	Sample / ISTD
[mM]
8	10455.6	3733.1	2.80078
4	5276.4	3966.3	1.33031
2	2180.3	3884.1	0.56134
1	1060.1	4111.1	0.257863
0.5	255.1	4043.5	0.0630889
	Sample L-PAPA Area [mAU]	ISTD 1mM Phenylglycine [mAU]	Sample / ISTD
8	10130.2	3975.2	2.54835
4	5173.3	4051.5	1.27689
2	2099.6	4056.6	0.517576
1	1073.2	4059.3	0.264381
0.5	239.3	4067	0.0588394
		L-PAPA [mM]	MV
		8	2.67457
		4	1.3036
		2	0.539458
		1	0.261122
		0.5	0.0609642
Glucose measurement		pJNT-aroFBL pC53BC Clone 1	pJNT-aroFBL pC53BC Clone 2	pJNT-aroFBL pC53BC Clone 3							pC53BC_SiMPlk_C/ pJNT_SiMPLk_N Clone1	pC53BC_SiMPlk_C/ pJNT_SiMPLk_N Clone 2	pC53BC_SiMPlk_C/ pJNT_SiMPLk_N Clone 3
	0	227749	222400	211739						0	227749	222400	211739
	5	181429	172932	170030						5	174786	168669	179436
	10.5	102573	99440.2	90910.8						10.5	87256.2	92285.4	102831
	10.6	301111	297133	293301						10.6	304941	301874	296617
	22.5	154933	154220	151223						22.5	175279	165000	180208
	36	79290	80479.8	76232.8						36	77269	75292.4	90111.8
	48	37113.8	39165.2	34108.2						48	30834.8	26774.2	46113.2
	52	27142.4	29790.8	25692.8						52	19762.6	16146.2	36939
	60	0	0	0						60	0	0	0
		MW	SD	MW Glc [mM]	SD Glc [mM]						MW	SD	MW Glc [mM]	SD Glc [mM]
	0	220629	8150.38	22.0123	0.813167					0	220629	8150.38	22.0123	0.813167
	5	174797	5924.17	17.4396	0.591058					5	174297	5400.02	17.3897	0.538763
	10.5	97641.3	6035.62	9.74173	0.602177					10.5	94124.3	7948.77	9.39083	0.793053
	10.6	297182	3905.33	29.65	0.389637					10.6	301144	4209.54	30.0453	0.419988
	22.5	153459	1968.92	15.3107	0.19644					22.5	173496	7759.32	17.3098	0.774151
	36	78667.5	2190.86	7.8487	0.218583					36	80891.1	8046.31	8.07054	0.802785
	48	36795.7	2543.46	3.67113	0.253762					48	34574.1	10197.3	3.44947	1.01739
	52	27542	2078.02	2.74788	0.207325					52	24282.6	11108.9	2.42269	1.10834
	60	0	0	0	0					60	0	0	0	0
Calibration Glucose
[mM]	Area [nRIU]	Area [nRIU]	Area [nRIU]	Area [nRIU]
100	975616	1.01593e+06	1.0164e+06	1.01916e+06
50	493859	496111	492170	497738
10	86966.5	86985.1	91514	90444.4
5	48199.9	45424.3	45292	45030.7
1	9625.6	8887.2	8943.9	8753.3
		Glc [mM]	MW
		100	1.00677e+06
		50	494970
		10	88977.5
		5	45986.7
		1	9052.5
Figure 7 d
	expression in bioreactor
	OD 600nm	pJNT-aroFBL pC53BC Clone 1	pJNT-aroFBL pC53BC Clone 2	pJNT-aroFBL pC53BC Clone 3					OD 600nm	pC53BC_SiMPlk_C/ pJNT_SiMPLk_N Clone1	pC53BC_SiMPlk_C/ pJNT_SiMPLk_N Clone 2	pC53BC_SiMPlk_C/ pJNT_SiMPLk_N Clone 3
	Time [h]				MV	SD			Time [h]				MV	SD
	0	0.2	0.21	0.251	0.220333	0.0270247			0	0.19	0.23	0.234	0.218	0.0243311
	5.5	1.65	1.85	2.056	1.852	0.203007			5.5	2.01	1.87	1.947	1.94233	0.0701166
	10.5	2.32	2.3	2.55	2.39	0.138924			10.5	2.66	2.59	2.32	2.52333	0.179536
	22.5	4.114	3.852	3.95	3.972	0.132378			22.5	4.046	4.14	3.778	3.988	0.18784
	27.5	4.11	4.112	4.024	4.082	0.0502394			27.5	4.052	4.4282	3.866	4.1154	0.286412
	36	4.722	4.64	4.58	4.64733	0.0712835			36	4.46	4.78	4.82	4.68667	0.197315
	45.5	5.412	5.84	5.4	5.55067	0.250642			45.5	5.54	5.814	5.26	5.538	0.277005
	52	5.86	6.42	5.86	6.04667	0.323316			52	6.08	6.04	6.32	6.14667	0.151438
	54	5.79	5.93	6.02	5.91333	0.115902			54	5.96	6.23	6.35	6.18	0.19975
L-PAPA measurement
pJNT-aroFBL pC53BC Clone 1		Sample L-PAPA Area [mAU]	ISTD 1mM Phenylglycine [mAU]	Sample / ISTD				pCJ-Kan Clone 1		Sample L-PAPA Area [mAU]	ISTD 1mM Phenylglycine [mAU]	Sample / ISTD
	Time [h]								Time [h]
	0	0		0					0	0		0
	10.5	166	3951.9	0.0420051					10.5	211.9	3990.5	0.0531011
	22.5	3801.3	4043.7	0.940055					22.5	4435.1	4129.8	1.07393
	27.5	4680.3	3901.6	1.19958					27.5	6566.2	3982.8	1.64864
	36	6316.5	3904.3	1.61783					36	7566.4	3920.3	1.93006
	45.5	7506.9	3876.4	1.93656					45.5	8884.9	3975.2	2.23508
	52	8548.5	3883.3	2.20135					52	10863.9	3957.6	2.74507
	54	8478.2	3953	2.14475					54	10905	3988.4	2.73418
pJNT-aroFBL pC53BC Clone 2								pCJ-Kan Clone 2
	0	0		0					0	0		0
	10.5	174.8	3972	0.0440081					10.5	169	3948	0.0428065
	22.5	2878.7	4170.4	0.69027					22.5	2583	3844.3	0.671904
	27.5	4596.6	3976.7	1.15588					27.5	3803.8	3888	0.978344
	36	6330.3	3969.5	1.59473					36	6225.4	3915	1.59014
	45.5	7491.9	3898.6	1.92169					45.5	7859.1	3911.3	2.00933
	52	8438.3	3878.4	2.17572					52	9147.2	3941	2.32104
	54	8204	3987	2.05769					54	9535	4002	2.38256
pJNT-aroFBL pC53BC Clone 3								pCJ-Kan Clone 3
	0	0		0					0	0		0
	10.5	179.7	3894.8	0.0461384					10.5	225.2	4022.9	0.0559795
	22.5	2902.1	4074.8	0.712207					22.5	2906.8	3991	0.728339
	27.5	4517.2	3978.9	1.13529					27.5	4556	3937.2	1.15717
	36	6358	3887.6	1.63546					36	6568.2	3916.1	1.67723
	45.5	8074.8	3860.2	2.09181					45.5	8891.2	3956.1	2.24747
	52	8799.2	3833.3	2.29546					52	10535.1	3943.1	2.67178
	54	8674.1	3978	2.18052					54	10983.2	4003	2.74374
	Sample / ISTD								Sample / ISTD
	MV	SD	MV L-PAPA [mM]	SD L-PAPA [mM]					MV	SD	MV L-PAPA [mM]	SD L-PAPA [mM]
0	0	0	0	0				0	0	0	0	0
10.5	0.0440505	0.00206699	0.134219	0.00629797				10.5	0.050629	0.00692572	0.154263	0.0211021
22.5	0.780844	0.138317	2.37917	0.42144				22.5	0.824723	0.217653	2.51287	0.663172
27.5	1.16359	0.0328328	3.54535	0.100039				27.5	1.26138	0.347088	3.84334	1.05755
36	1.61601	0.0204219	4.92385	0.062224				36	1.73248	0.176564	5.27872	0.537976
45.5	1.98335	0.0942181	6.04313	0.287075				45.5	2.16396	0.134055	6.59342	0.408455
52	2.22418	0.0630526	6.77689	0.192116				52	2.5793	0.226643	7.85892	0.690563
54	2.12765	0.0631752	6.48279	0.19249				54	2.62016	0.205824	7.98342	0.627131
Calibration L-PAPA
	Sample L-PAPA Area [mAU]	ISTD 1mM Phenylglycine [mAU]	Sample / ISTD
[mM]
8	10455.6	3733.1	2.80078
4	5276.4	3966.3	1.33031
2	2180.3	3884.1	0.56134
1	1060.1	4111.1	0.257863
0.5	255.1	4043.5	0.0630889
	Sample L-PAPA Area [mAU]	ISTD 1mM Phenylglycine [mAU]	Sample / ISTD
8	10130.2	3975.2	2.54835
4	5173.3	4051.5	1.27689
2	2099.6	4056.6	0.517576
1	1073.2	4059.3	0.264381
0.5	239.3	4067	0.0588394
		L-PAPA [mM]	MV
		8	2.67457
		4	1.3036
		2	0.539458
		1	0.261122
		0.5	0.0609642
Glucose measurement		pJNT-aroFBL pC53BC Clone 1		pJNT-aroFBL pC53BC Clone 2		pJNT-aroFBL pC53BC Clone 3					pC53BC_SiMPlk_C/ pJNT_SiMPLk_N Clone1		pC53BC_SiMPlk_C/ pJNT_SiMPLk_N Clone 2		pC53BC_SiMPlk_C/ pJNT_SiMPLk_N Clone 3
	0	233053	235275	206008	216828	193534	188921			0	194597	212080	240644	242422	190445	185732
	5.5	198897	197131	171126	172640	136607	135818			5.5	160336	161098	168831	169191	145617	122690
	10.5	100226	100657	76901.1	76502.2	63852.2	63837.2			10.5	59009.4	58669	71022.4	72226.8	72847.4	91608.4
	22.5	84005.5	83647.1	67488.8	66749.3	54912	56594.8			22.5	60213.1	59252.7	83848	83928.6	71943.2	73396.4
	27.5	77628	77141.4	62903.8	63184.3	47666.8	48043.8			27.5	84161.4	83765.6	87542.1	87096.3	81322	78657.2
	36	75237.3	74330.1	49986.5	49925.5	34251.6	59447.4			36	77751.8	77605.9	83612.3	83310	80070.8	78745.2
	45.5	52855.7	52149.5	53560.3	53109.8	27480.4	37588.2			45.5	75620.8	75481	68095.1	67824.3	73728	70325.6
	52	0	0	0	0	0	0			52	0	0	0	0	0	0
	54	0	0	0	0	0	0			54	0	0	0	0	0	0
		MW	SD	MW Glc [mM]	SD Glc [mM]						MW	SD	MW Glc [mM]	SD Glc [mM]
	0	212270	19582.5	21.1783	1.95376					0	210987	25287.7	21.0502	2.52296
	5.5	168703	27759	16.8316	2.76953					5.5	154627	17829.8	15.4272	1.77889
	10.5	80329.1	16606.9	8.01448	1.65688					10.5	70897.2	12044.8	7.07345	1.20172
	22.5	68899.6	12644	6.87415	1.2615					22.5	72097	10825.8	7.19316	1.08009
	27.5	62761.3	13209.5	6.26173	1.31792					27.5	83757.4	3393.49	8.35652	0.33857
	36	57196.4	15845.6	5.70652	1.58093					36	80182.7	2689.62	7.99987	0.268345
	45.5	46124	11010.6	4.60181	1.09853					45.5	71845.8	3565.37	7.16809	0.355719
	52	0	0	0	0					52	0	0	0	0
	54	0	0	0	0					54	0	0	0	0
Calibration Glucose
[mM]	Area [nRIU]	Area [nRIU]	Area [nRIU]	Area [nRIU]
100	975616	1.01593e+06	1.0164e+06	1.01916e+06
50	493859	496111	492170	497738
10	86966.5	86985.1	91514	90444.4
5	48199.9	45424.3	45292	45030.7
1	9625.6	8887.2	8943.9	8753.3
		Glc [mM]	MW
		100	1.00677e+06
		50	494970
		10	88977.5
		5	45986.7
		1	9052.5

## Sheet: Fig. 8
Fig. 8
SiMPl can be used to select mammalian cells with puromycin
c (bar diagram)
ml virus	puro	ZsGreen-mTagBFP2-			ZsGreen+			mTagBFP2+			ZsGreen+mTagBFP2+
0	-	100	100	100	0	0	0	0	0	0	0.013	0.012	0.038
1	-	59	64.6	67.4	11.2	9.75	9.51	21.9	19.1	17	7.9	6.53	6.05
1	+	0.083	0.014	0.013	0	0	0.025	0	0	0	99.9	100	100
2.5	-	86.8	86.5	86.1	4.37	5.11	4.71	6.75	6.46	6.95	2.12	1.91	2.2
2.5	+	0.14	0	0.013	0	0	0	0	0	0	100	100	100
5	-	69.6	71.1	72.7	1.92	1.72	1.95	3.83	3.86	3.47	24.7	23.3	21.9
5	+	0	0.11	0.11	0	0.11	0.11	0	0.16	0	100	99.6	99.6

## Sheet: Fig. 9
Fig. 9 Mammalian cells remain fuctional after selection using SiMPl and puromycin
c (bar diagram)
µl conc. virus	puro	% TCRαβ-			% TCRαβ+
0	-	99.9			0.0605
6	-	75.5	75.5	75.8	24.5	24.5	24.2
6	+	3.18	1.68	1.59	96.8	98.3	98.4
12	-	80.1	80.6	81.1	19.9	19.4	18.9
12	+	2.6	1.91	1.8	97.4	98.1	98.2
24	-	72	72.8	72.1	28	27.2	27.9
24	+	1.38	1.45	1.41	98.6	98.5	98.6

## Sheet: Fig. 10
Fig. 10
b (bar diagram)
splice site	puro	% TCRαβ-			% TCRαβ+
untransduced	-	99.9	99.9	99.9	0.053	0.078	0.065
V37:N38	-	86.1	87.7	83.7	13.9	12.3	16.3
V37:N38	+	0.065	0.1	0.1	99.9	99.9	99.9
E80:S81	-	82.8	83.8	81.1	17.2	16.2	18.9
E80:S81	+	0.076	0.1	0.1	99.9	99.9	99.9
G100:S101	-	84.6	83.4	83.5	15.4	16.6	16.5
G100:S101	+	0.089	0.12	0.091	99.9	99.9	99.9
W191:C192	-	82.7	81.4	81	17.3	18.6	19
W191:C192	+	0	0	0	100	100	100

## Sheet: Fig.S 3
	Amp, Cam, Kan anti-FLAG #1						Amp, Cam, Kan anti-FLAG #2						Amp, Cam, Kan anti-FLAG #3
	Amp, Cam, Kan anti-HA #1						Amp, Cam, Kan anti-HA #2						Amp, Cam, Kan anti-HA #3

[truncated: 8 more sheets:  Fig.S 4, Fig. S 7, Fig.S 8, Fig. S 11, Fig.S 12, Fig. S 15, Fig.S 20, Fig. S 21]
